# Supplementary material for: Repercussions of the Cross-Border Migration Process on Family Life: Systematic Review with Meta-Synthesis
Source: Int J Environ Res Public Health. 2026 Jan 28;23(2):165. doi: 10.3390/ijerph23020165 (PMC12940735; doi:10.3390/ijerph23020165)
Supplement: Supplementary file 1 [file ijerph-23-00165-s001.zip]

Archive with 2 entries (2 files):
- ijerph-4058571-supplementary-1.pdf
- ijerph-4058571-supplementary-2.pdf
